# Supplementary material for: Metabolic shift and the effect of mitochondrial respiration on the osteogenic differentiation of dental pulp stem cells
Source: PeerJ. 2023 Apr 21;11:e15164. doi: 10.7717/peerj.15164 (PMC10124543; doi:10.7717/peerj.15164)
Supplement: Supplemental Information 7 [file peerj-11-15164-s007.zip]

Archive with 3 entries (3 files):
- AMPK-WB-SAMPLE2.pdf
- AMPK-WB-SAMPLE3.pdf
- AMPK-WB-SAMPLE1.pdf
